# Supplementary material for: Correlation and Influence of Seasonal Variation of Diet with Gut Microbiota Diversity and Metabolism Profile of Chipmunk
Source: Animals (Basel). 2022 Sep 27;12(19):2586. doi: 10.3390/ani12192586 (PMC9559678; doi:10.3390/ani12192586)
Supplement: Supplementary file 1 [file animals-12-02586-s001.zip › Additional file/File S3.xlsx]

## Sheet: Sheet1
	Overall dissimilarity
	SIMPER Analyses
		phylum	genus
	Diet	0.2187	0.6994
	Gut Microbiome	0.3437	0.3522
Phylum Group
Diet	Taxon	Av. dissim	Contrib. %	Cumulative %	Mean Spring	Mean Summer	Mean Autunm
	Nematoda	5.269	24.09	50.48	8630	12100	15100
	Ascomycota	3.812	17.43	67.91	25200	23600	21400
	Basidiomycota	2.409	11.02	78.93	35.7	16.9	5530
	Apicomplexa	0.7161	3.275	93.21	0	0	1660
	Arthropoda	0.3675	1.681	94.89	154	734	49.4
	Streptophyta	0.3193	1.46	96.35	20200	20100	19600
	Firmicutes	0.1897	0.8675	97.21	0	0	405
	other	0.182	0.8323	98.05	183	228	253
	Zygomycota	0.0918	0.4198	98.47	44.4	186	94.9
	Rozellomycota	0.08417	0.3849	98.85	16.7	185	13.3
	Glomeromycota	0.08225	0.3762	99.23	136	9.3	89.8
	unidentified	0.07519	0.3439	99.57	92	129	56.1
	Chytridiomycota	0.03013	0.1378	99.71	0.7	62.9	9.1
	Mucoromycota	0.01647	0.07532	99.78	0.4	31.9	6
	Cnidaria	0.01546	0.07069	99.85	13	25.3	2.3
	Mollusca	0.0141	0.06447	99.92	2.3	29.2	0
	Tardigrada	0.01068	0.04885	99.97	0	23	0
	Phaeophyceae	0.006988	0.03196	100	2.2	13.3	0
microbiome	Taxon	Av. dissim	Contrib. %	Cumulative %	Mean Spring	Mean Summer	Mean Autunm
	Proteobacteria	12.18	35.45	35.45	512	1890	2290
	Firmicutes	9.176	26.7	62.15	4180	3210	3240
	Bacteroidetes	8.108	23.59	85.73	2300	1870	1520
	Verrucomicrobia	1.586	4.614	90.35	69.6	199	151
	Actinobacteria	0.9805	2.852	93.2	177	150	165
	Cyanobacteria	0.7994	2.326	95.53	86.1	127	75.5
	TM7	0.7631	2.22	97.75	139	23.8	59.7
	Spirochaetes	0.3857	1.122	98.87	55.7	9.8	34.1
	Tenericutes	0.328	0.9543	99.82	43.4	18.4	42.5
	Elusimicrobia	0.03072	0.08938	99.91	1.4	1.9	4.7
	Deferribacteres	0.03053	0.08882	100	4.2	3.9	0.9
Genus Group
Diet	Taxon	Av. dissim	Contrib. %	Cumulative %	Mean Spring	Mean Summer	Mean Autunm
	Enemion	9.485	13.56	13.56	13100	3970	2250
	Aspergillus	8.351	11.94	25.5	9510	1520	6380
	Travassostrongylus	6.566	9.389	34.89	4560	7550	9900
	Penicillium	5.733	8.198	43.09	6250	5310	3630
	unidentified	4.083	5.838	48.93	2200	3320	692
	Litchi	3.18	4.547	53.48	461	2890	1830
	Filipendula	3.109	4.445	57.92	8.2	184	4330
	Heterakis	2.143	3.065	60.99	2010	1990	374
	Candida	2.034	2.909	63.9	14.9	3030	30.9
	Prunus	1.999	2.859	66.75	0	2190	767
	Hymenogaster	1.542	2.205	68.96	0.1	0	2180
	Aspergillus	1.521	2.174	71.13	669	251	1700
	Adansonia	1.47	2.103	73.24	470	1580	417
	Humicola	1.351	1.931	75.17	169	1720	408
	Ribes	1.307	1.869	77.04	4.5	1770	106
	Pseudostellaria	1.261	1.803	78.84	1170	23.5	507
	Eimeria	1.153	1.649	80.49	0	0	1650
	Hylomecon	1.121	1.603	82.09	1530	34.7	176
	Elionurus	1.094	1.564	83.65	0	73.9	1490
	Zea	1.09	1.559	85.21	0	16.1	1550
	Cucumis	1.064	1.522	86.74	1.8	1120	382
	Sporendocladia	1.01	1.444	88.18	0	0	1400
	Ophiostoma	0.9768	1.397	89.58	39.9	1.4	1340
	Oswaldocruzia	0.8998	1.287	90.86	668	1050	1470
	Murshidia	0.8413	1.203	92.07	594	710	1160
	Ajellomyces	0.8213	1.174	93.24	932	90.4	253
	Aureobasidium	0.8186	1.171	94.41	1060	145	70.6
	Steinernema	0.7978	1.141	95.55	60.3	40.7	1090
	Plagiothecium	0.713	1.02	96.57	64.4	4.5	996
	Oxalis	0.6775	0.9687	97.54	2.7	855	0
	Brotherella	0.5999	0.8578	98.4	158	4.1	741
	Chelidonium	0.5832	0.8339	99.23	102	726	2.1
	Kuraishia	0.5231	0.748	99.98	0.6	0.1	707
	Phaeoacremonium	0.01456	0.02082	100	19.2	4.8	6.4
microbiome	Taxon	Av. dissim	Contrib. %	Cumulative %	Mean Spring	Mean Summer	Mean Autunm
	Lactobacillus	11.97	33.97	33.97	2710	777	1030
	Unclassified	11.33	32.17	66.15	3370	4810	5060
	Prevotella	2.017	5.727	71.87	422	147	87.4
	Akkermansia	1.656	4.701	76.57	69.6	199	151
	Oscillospira	1.532	4.349	80.92	168	249	252
	Serratia	1.486	4.218	85.14	0	108	242
	Ruminococcus	0.8787	2.495	87.64	101	124	149
	Adlercreutzia	0.859	2.439	90.08	130	124	142
	Bacteroides	0.7198	2.044	92.12	92.9	126	84
	Acinetobacter	0.5851	1.661	93.78	0.4	125	0
	Streptococcus	0.5403	1.534	95.31	53.5	57.8	45.2
	Desulfovibrio	0.4296	1.22	96.53	107	56.6	64.1
	Treponema	0.3826	1.086	97.62	55.3	5.8	29.5
	Coprococcus	0.3818	1.084	98.7	43.5	62.2	10.6
	Kurthia	0.2691	0.7639	99.47	0	58.2	0
	Flexispira	0.1872	0.5316	100	11.5	4.2	40
